# Supplementary material for: Screening colorectal cancer associated autoantigens through multi-omics analysis and diagnostic performance evaluation of corresponding autoantibodies
Source: BMC Cancer. 2025 Apr 16;25:713. doi: 10.1186/s12885-025-14080-5 (PMC12004575; doi:10.1186/s12885-025-14080-5)
Supplement: Supplementary file 1 — Supplementary Material 1 [file 12885_2025_14080_MOESM1_ESM.xlsx]

## Sheet: Supplementary Table 1 
Supplementary Table 1 Sample information from GEO and CPTAC samples that included in this study.
Sample	Number	Batch	Group	Gender	Stage	nearestCMS
SMC01_T	GSM3868425	GSE132465	Tumor	Female	IIA	CMS3
SMC02_T	GSM3868426	GSE132465	Tumor	Male	IIIB	CMS4
SMC03_T	GSM3868427	GSE132465	Tumor	Female	IIIC	CMS1
SMC04_T	GSM3868428	GSE132465	Tumor	Male	IIIB	CMS4
SMC05_T	GSM3868429	GSE132465	Tumor	Female	IIA	CMS3
SMC06_T	GSM3868430	GSE132465	Tumor	Male	IIIB	CMS1
SMC07_T	GSM3868431	GSE132465	Tumor	Female	I	CMS2
SMC08_T	GSM3868432	GSE132465	Tumor	Male	IIIB	CMS1
SMC09_T	GSM3868433	GSE132465	Tumor	Male	IIA	CMS2
SMC10_T	GSM3868434	GSE132465	Tumor	Female	IIA	CMS1
SMC11_T	GSM3868435	GSE132465	Tumor	Female	IIIA	CMS2
SMC14_T	GSM3868436	GSE132465	Tumor	Male	IIIB	CMS4
SMC15_T	GSM3868437	GSE132465	Tumor	Male	IIA	CMS1
SMC16_T	GSM3868438	GSE132465	Tumor	Male	IIIB	CMS3
SMC17_T	GSM3868439	GSE132465	Tumor	Male	IIIB	CMS4
SMC18_T	GSM3868440	GSE132465	Tumor	Female	IIA	CMS2
SMC19_T	GSM3868441	GSE132465	Tumor	Female	IIIB	CMS3
SMC20_T	GSM3868442	GSE132465	Tumor	Female	IIIB	CMS4
SMC21_T	GSM3868443	GSE132465	Tumor	Male	IVA	CMS2
SMC22_T	GSM3868444	GSE132465	Tumor	Male	IIIB	CMS2
SMC23_T	GSM3868445	GSE132465	Tumor	Female	IIIB	CMS2
SMC24_T	GSM3868446	GSE132465	Tumor	Female	I	CMS4
SMC25_T	GSM3868447	GSE132465	Tumor	Female	IVA	CMS2
SMC01_N	GSM3868448	GSE132465	Normal	Female	IIA	CMS3
SMC02_N	GSM3868449	GSE132465	Normal	Male	IIIB	CMS4
SMC03_N	GSM3868450	GSE132465	Normal	Female	IIIC	CMS1
SMC04_N	GSM3868451	GSE132465	Normal	Male	IIIB	CMS4
SMC05_N	GSM3868452	GSE132465	Normal	Female	IIA	CMS3
SMC06_N	GSM3868453	GSE132465	Normal	Male	IIIB	CMS1
SMC07_N	GSM3868454	GSE132465	Normal	Female	I	CMS2
SMC08_N	GSM3868455	GSE132465	Normal	Male	IIIB	CMS1
SMC09_N	GSM3868456	GSE132465	Normal	Male	IIA	CMS2
SMC10_N	GSM3868457	GSE132465	Normal	Female	IIA	CMS1
KUL01_T	GSM4294474	GSE144735	Tumor	Female	IIB	Unknown
KUL19_T	GSM4294475	GSE144735	Tumor	Female	IIIB	CMS4
KUL21_T	GSM4294476	GSE144735	Tumor	Female	IVA	CMS1
KUL28_T	GSM4294477	GSE144735	Tumor	Male	IIA	CMS2
KUL30_T	GSM4294478	GSE144735	Tumor	Male	IIA	CMS2
KUL31_T	GSM4294479	GSE144735	Tumor	Male	I	CMS3
KUL01_B	GSM4294480	GSE144735	Tumor	Female	IIB	Unknown
KUL19_B	GSM4294481	GSE144735	Tumor	Female	IIIB	CMS4
KUL21_B	GSM4294482	GSE144735	Tumor	Female	IVA	CMS1
KUL28_B	GSM4294483	GSE144735	Tumor	Male	IIA	CMS2
KUL30_B	GSM4294484	GSE144735	Tumor	Male	IIA	CMS2
KUL31_B	GSM4294485	GSE144735	Tumor	Male	I	CMS3
KUL01_N	GSM4294486	GSE144735	Normal	Female	IIB	Unknown
KUL19_N	GSM4294487	GSE144735	Normal	Female	IIIB	CMS4
KUL21_N	GSM4294488	GSE144735	Normal	Female	IVA	CMS1
KUL28_N	GSM4294489	GSE144735	Normal	Male	IIA	CMS2
KUL30_N	GSM4294490	GSE144735	Normal	Male	IIA	CMS2
KUL31_N	GSM4294491	GSE144735	Normal	Male	I	CMS3
CAC01_T	GSM6048346	GSE200997	Tumor	Female	IIIB	CMS4
CAC02_T	GSM6048347	GSE200997	Tumor	Male	IVC	CMS4
CAC03_T	GSM6048348	GSE200997	Tumor	Male	IIIC	CMS4
CAC04_T	GSM6048349	GSE200997	Tumor	Female	IIA	CMS4
CAC05_T	GSM6048350	GSE200997	Tumor	Male	IIIB	CMS1
CAC06_T	GSM6048351	GSE200997	Tumor	Male	I	CMS2
CAC07_T	GSM6048352	GSE200997	Tumor	Male	IIIB	CMS1
CAC08_T	GSM6048353	GSE200997	Tumor	Male	IIIB	CMS4
CAC09_T	GSM6048354	GSE200997	Tumor	Male	I	CMS2
CAC10_T	GSM6048355	GSE200997	Tumor	Male	I	CMS2
CAC11_T	GSM6048356	GSE200997	Tumor	Male	IIA	CMS3
CAC12_T	GSM6048357	GSE200997	Tumor	Female	I	CMS1
CAC13_T	GSM6048358	GSE200997	Tumor	Female	I	CMS3
CAC14_T	GSM6048359	GSE200997	Tumor	Female	IIIB	CMS4
CAC15_T	GSM6048360	GSE200997	Tumor	Male	IIIB	Unknown
CAC16_T	GSM6048361	GSE200997	Tumor	Female	IIA	CMS2
CAC04_N	GSM6048362	GSE200997	Normal	Female	IIA	CMS4
CAC06_N	GSM6048363	GSE200997	Normal	Male	I	CMS2
CAC07_N	GSM6048364	GSE200997	Normal	Male	IIIB	CMS1
CAC10_N	GSM6048365	GSE200997	Normal	Male	I	CMS2
CAC11_N	GSM6048366	GSE200997	Normal	Male	IIA	CMS3
CAC14_N	GSM6048367	GSE200997	Normal	Female	IIIB	CMS4
CAC15_N	GSM6048368	GSE200997	Normal	Male	IIIB	Unknown
X01CO001N	X01CO001N	CPTAC	Normal	Male	III	CMS3
X01CO005N	X01CO005N	CPTAC	Normal	Female	II	CMS2
X01CO006N	X01CO006N	CPTAC	Normal	Female	III	CMS3
X01CO008N	X01CO008N	CPTAC	Normal	Female	II	CMS3
X01CO013N	X01CO013N	CPTAC	Normal	Male	I	CMS3
X01CO014N	X01CO014N	CPTAC	Normal	Female	III	CMS3
X01CO015N	X01CO015N	CPTAC	Normal	Male	I	CMS2
X01CO019N	X01CO019N	CPTAC	Normal	Female	III	CMS2
X01CO022N	X01CO022N	CPTAC	Normal	Female	I	CMS3
X05CO002N	X05CO002N	CPTAC	Normal	Female	III	CMS4
X05CO003N	X05CO003N	CPTAC	Normal	Male	II	CMS1
X05CO006N	X05CO006N	CPTAC	Normal	Female	III	CMS1
X05CO007N	X05CO007N	CPTAC	Normal	Female	III	CMS1
X05CO011N	X05CO011N	CPTAC	Normal	Male	II	CMS2
X05CO015N	X05CO015N	CPTAC	Normal	Female	II	CMS1
X05CO020N	X05CO020N	CPTAC	Normal	Female	II	NA
X05CO026N	X05CO026N	CPTAC	Normal	Female	III	CMS2
X05CO028N	X05CO028N	CPTAC	Normal	Female	I	CMS3
X05CO029N	X05CO029N	CPTAC	Normal	Female	II	CMS3
X05CO032N	X05CO032N	CPTAC	Normal	Male	III	CMS1
X05CO033N	X05CO033N	CPTAC	Normal	Male	III	CMS4
X05CO034N	X05CO034N	CPTAC	Normal	Female	III	CMS2
X05CO035N	X05CO035N	CPTAC	Normal	Female	II	NA
X05CO037N	X05CO037N	CPTAC	Normal	Male	II	NA
X05CO039N	X05CO039N	CPTAC	Normal	Male	II	CMS3
X05CO041N	X05CO041N	CPTAC	Normal	Female	II	CMS1
X05CO044N	X05CO044N	CPTAC	Normal	Female	II	CMS1
X05CO045N	X05CO045N	CPTAC	Normal	Female	III	NA
X05CO047N	X05CO047N	CPTAC	Normal	Male	I	CMS2
X05CO048N	X05CO048N	CPTAC	Normal	Female	III	CMS1
X05CO049N	X05CO049N	CPTAC	Normal	Male	II	NA
X05CO050N	X05CO050N	CPTAC	Normal	Female	III	CMS3
X05CO053N	X05CO053N	CPTAC	Normal	Male	II	CMS3
X05CO054N	X05CO054N	CPTAC	Normal	Male	I	CMS3
X06CO001N	X06CO001N	CPTAC	Normal	Male	III	CMS2
X06CO002N	X06CO002N	CPTAC	Normal	Female	III	CMS4
X09CO005N	X09CO005N	CPTAC	Normal	Female	III	NA
X09CO006N	X09CO006N	CPTAC	Normal	Male	I	CMS3
X09CO008N	X09CO008N	CPTAC	Normal	Male	III	CMS2
X09CO011N	X09CO011N	CPTAC	Normal	Female	I	CMS3
X09CO013N	X09CO013N	CPTAC	Normal	Male	III	CMS2
X09CO014N	X09CO014N	CPTAC	Normal	Male	II	CMS2
X09CO015N	X09CO015N	CPTAC	Normal	Male	III	CMS2
X09CO018N	X09CO018N	CPTAC	Normal	Female	III	NA
X09CO019N	X09CO019N	CPTAC	Normal	Male	I	CMS2
X09CO022N	X09CO022N	CPTAC	Normal	Female	II	CMS2
X11CO005N	X11CO005N	CPTAC	Normal	Female	III	CMS4
X11CO007N	X11CO007N	CPTAC	Normal	Female	II	CMS1
X11CO008N	X11CO008N	CPTAC	Normal	Female	III	CMS4
X11CO010N	X11CO010N	CPTAC	Normal	Female	II	CMS2
X11CO018N	X11CO018N	CPTAC	Normal	Male	II	CMS1
X11CO019N	X11CO019N	CPTAC	Normal	Female	III	CMS4
X11CO020N	X11CO020N	CPTAC	Normal	Male	III	NA
X11CO021N	X11CO021N	CPTAC	Normal	Female	IV	CMS4
X11CO022N	X11CO022N	CPTAC	Normal	Male	IV	CMS2
X11CO027N	X11CO027N	CPTAC	Normal	Female	II	CMS2
X11CO030N	X11CO030N	CPTAC	Normal	Female	II	CMS4
X11CO031N	X11CO031N	CPTAC	Normal	Female	II	CMS1
X11CO032N	X11CO032N	CPTAC	Normal	Male	III	NA
X11CO033N	X11CO033N	CPTAC	Normal	Male	II	CMS4
X11CO036N	X11CO036N	CPTAC	Normal	Male	III	CMS1
X11CO037N	X11CO037N	CPTAC	Normal	Female	III	CMS4
X11CO039N	X11CO039N	CPTAC	Normal	Female	II	CMS2
X11CO042N	X11CO042N	CPTAC	Normal	Male	II	CMS2
X11CO043N	X11CO043N	CPTAC	Normal	Female	II	CMS2
X11CO044N	X11CO044N	CPTAC	Normal	Female	IV	NA
X11CO045N	X11CO045N	CPTAC	Normal	Female	III	CMS4
X11CO047N	X11CO047N	CPTAC	Normal	Male	II	CMS4
X11CO048N	X11CO048N	CPTAC	Normal	Male	II	CMS4
X11CO051N	X11CO051N	CPTAC	Normal	Female	II	CMS1
X11CO052N	X11CO052N	CPTAC	Normal	Female	III	NA
X11CO053N	X11CO053N	CPTAC	Normal	Female	II	CMS2
X11CO054N	X11CO054N	CPTAC	Normal	Female	II	CMS2
X11CO057N	X11CO057N	CPTAC	Normal	Male	III	NA
X11CO058N	X11CO058N	CPTAC	Normal	Female	II	CMS4
X11CO060N	X11CO060N	CPTAC	Normal	Female	II	CMS2
X11CO061N	X11CO061N	CPTAC	Normal	Female	II	NA
X11CO062N	X11CO062N	CPTAC	Normal	Male	IV	NA
X11CO070N	X11CO070N	CPTAC	Normal	Male	III	CMS4
X11CO072N	X11CO072N	CPTAC	Normal	Female	III	CMS2
X11CO077N	X11CO077N	CPTAC	Normal	Male	II	CMS4
X11CO079N	X11CO079N	CPTAC	Normal	Female	III	CMS2
X14CO002N	X14CO002N	CPTAC	Normal	Male	II	CMS2
X14CO005N	X14CO005N	CPTAC	Normal	Female	II	CMS2
X15CO001N	X15CO001N	CPTAC	Normal	Female	III	NA
X15CO002N	X15CO002N	CPTAC	Normal	Female	II	NA
X16CO002N	X16CO002N	CPTAC	Normal	Male	III	CMS2
X16CO003N	X16CO003N	CPTAC	Normal	Female	II	CMS4
X16CO006N	X16CO006N	CPTAC	Normal	Male	IV	CMS2
X16CO011N	X16CO011N	CPTAC	Normal	Male	III	NA
X20CO001N	X20CO001N	CPTAC	Normal	Female	III	CMS4
X20CO003N	X20CO003N	CPTAC	Normal	Female	IV	CMS4
X20CO004N	X20CO004N	CPTAC	Normal	Male	III	CMS2
X20CO006N	X20CO006N	CPTAC	Normal	Male	IV	NA
X20CO007N	X20CO007N	CPTAC	Normal	Male	II	CMS3
X21CO006N	X21CO006N	CPTAC	Normal	Male	I	CMS4
X21CO007N	X21CO007N	CPTAC	Normal	Male	IV	CMS2
X22CO004N	X22CO004N	CPTAC	Normal	Male	II	NA
X22CO006N	X22CO006N	CPTAC	Normal	Female	III	CMS4
X27CO004N	X27CO005N	CPTAC	Normal	Female	III	NA
X01CO005	X01CO005	CPTAC	Tumor	Female	II	CMS2
X01CO006	X01CO006	CPTAC	Tumor	Female	III	CMS3
X01CO008	X01CO008	CPTAC	Tumor	Female	II	CMS3
X01CO013	X01CO013	CPTAC	Tumor	Male	I	CMS3
X01CO014	X01CO014	CPTAC	Tumor	Female	III	CMS3
X01CO015	X01CO015	CPTAC	Tumor	Male	I	CMS2
X01CO019	X01CO019	CPTAC	Tumor	Female	III	CMS2
X01CO022	X01CO022	CPTAC	Tumor	Female	I	CMS3
X05CO002	X05CO002	CPTAC	Tumor	Female	III	CMS4
X05CO003	X05CO003	CPTAC	Tumor	Male	II	CMS1
X05CO006	X05CO006	CPTAC	Tumor	Female	III	CMS1
X05CO011	X05CO011	CPTAC	Tumor	Male	II	CMS2
X05CO015	X05CO015	CPTAC	Tumor	Female	II	CMS1
X05CO020	X05CO020	CPTAC	Tumor	Female	II	NA
X05CO026	X05CO026	CPTAC	Tumor	Female	III	CMS2
X05CO028	X05CO028	CPTAC	Tumor	Female	I	CMS3
X05CO029	X05CO029	CPTAC	Tumor	Female	II	CMS3
X05CO032	X05CO032	CPTAC	Tumor	Male	III	CMS1
X05CO033	X05CO033	CPTAC	Tumor	Male	III	CMS4
X05CO034	X05CO034	CPTAC	Tumor	Female	III	CMS2
X05CO035	X05CO035	CPTAC	Tumor	Female	II	NA
X05CO037	X05CO037	CPTAC	Tumor	Male	II	NA
X05CO039	X05CO039	CPTAC	Tumor	Male	II	CMS3
X05CO041	X05CO041	CPTAC	Tumor	Female	II	CMS1
X05CO044	X05CO044	CPTAC	Tumor	Female	II	CMS1
X05CO045	X05CO045	CPTAC	Tumor	Female	III	NA
X05CO047	X05CO047	CPTAC	Tumor	Male	I	CMS2
X05CO048	X05CO048	CPTAC	Tumor	Female	III	CMS1
X05CO049	X05CO049	CPTAC	Tumor	Male	II	NA
X05CO050	X05CO050	CPTAC	Tumor	Female	III	CMS3
X05CO053	X05CO053	CPTAC	Tumor	Male	II	CMS3
X05CO054	X05CO054	CPTAC	Tumor	Male	I	CMS3
X06CO001	X06CO001	CPTAC	Tumor	Male	III	CMS2
X06CO002	X06CO002	CPTAC	Tumor	Female	III	CMS4
X09CO005	X09CO005	CPTAC	Tumor	Female	III	NA
X09CO006	X09CO006	CPTAC	Tumor	Male	I	CMS3
X09CO008	X09CO008	CPTAC	Tumor	Male	III	CMS2
X09CO011	X09CO011	CPTAC	Tumor	Female	I	CMS3
X09CO013	X09CO013	CPTAC	Tumor	Male	III	CMS2
X09CO014	X09CO014	CPTAC	Tumor	Male	II	CMS2
X09CO015	X09CO015	CPTAC	Tumor	Male	III	CMS2
X09CO018	X09CO018	CPTAC	Tumor	Female	III	NA
X09CO019	X09CO019	CPTAC	Tumor	Male	I	CMS2
X09CO022	X09CO022	CPTAC	Tumor	Female	II	CMS2
X11CO005	X11CO005	CPTAC	Tumor	Female	III	CMS4
X11CO007	X11CO007	CPTAC	Tumor	Female	II	CMS1
X11CO008	X11CO008	CPTAC	Tumor	Female	III	CMS4
X11CO010	X11CO010	CPTAC	Tumor	Female	II	CMS2
X11CO018	X11CO018	CPTAC	Tumor	Male	II	CMS1
X11CO019	X11CO019	CPTAC	Tumor	Female	III	CMS4
X11CO020	X11CO020	CPTAC	Tumor	Male	III	NA
X11CO021	X11CO021	CPTAC	Tumor	Female	IV	CMS4
X11CO022	X11CO022	CPTAC	Tumor	Male	IV	CMS2
X11CO027	X11CO027	CPTAC	Tumor	Female	II	CMS2
X11CO030	X11CO030	CPTAC	Tumor	Female	II	CMS4
X11CO031	X11CO031	CPTAC	Tumor	Female	II	CMS1
X11CO032	X11CO032	CPTAC	Tumor	Male	III	NA
X11CO033	X11CO033	CPTAC	Tumor	Male	II	CMS4
X11CO036	X11CO036	CPTAC	Tumor	Male	III	CMS1
X11CO037	X11CO037	CPTAC	Tumor	Female	III	CMS4
X11CO039	X11CO039	CPTAC	Tumor	Female	II	CMS2
X11CO042	X11CO042	CPTAC	Tumor	Male	II	CMS2
X11CO043	X11CO043	CPTAC	Tumor	Female	II	CMS2
X11CO044	X11CO044	CPTAC	Tumor	Female	IV	NA
X11CO045	X11CO045	CPTAC	Tumor	Female	III	CMS4
X11CO047	X11CO047	CPTAC	Tumor	Male	II	CMS4
X11CO048	X11CO048	CPTAC	Tumor	Male	II	CMS4
X11CO051	X11CO051	CPTAC	Tumor	Female	II	CMS1
X11CO052	X11CO052	CPTAC	Tumor	Female	III	NA
X11CO053	X11CO053	CPTAC	Tumor	Female	II	CMS2
X11CO054	X11CO054	CPTAC	Tumor	Female	II	CMS2
X11CO057	X11CO057	CPTAC	Tumor	Male	III	NA
X11CO058	X11CO058	CPTAC	Tumor	Female	II	CMS4
X11CO061	X11CO061	CPTAC	Tumor	Female	II	NA
X11CO062	X11CO062	CPTAC	Tumor	Male	IV	NA
X11CO070	X11CO070	CPTAC	Tumor	Male	III	CMS4
X11CO072	X11CO072	CPTAC	Tumor	Female	III	CMS2
X11CO077	X11CO077	CPTAC	Tumor	Male	II	CMS4
X11CO079	X11CO079	CPTAC	Tumor	Female	III	CMS2
X14CO003	X14CO003	CPTAC	Tumor	Female	III	NA
X14CO005	X14CO005	CPTAC	Tumor	Female	II	CMS2
X15CO001	X15CO001	CPTAC	Tumor	Female	III	NA
X15CO002	X15CO002	CPTAC	Tumor	Female	II	NA
X16CO002	X16CO002	CPTAC	Tumor	Male	III	CMS2
X16CO003	X16CO003	CPTAC	Tumor	Female	II	CMS4
X16CO006	X16CO006	CPTAC	Tumor	Male	IV	CMS2
X16CO011	X16CO011	CPTAC	Tumor	Male	III	NA
X20CO001	X20CO001	CPTAC	Tumor	Female	III	CMS4
X20CO003	X20CO003	CPTAC	Tumor	Female	IV	CMS4
X20CO004	X20CO004	CPTAC	Tumor	Male	III	CMS2
X20CO006	X20CO006	CPTAC	Tumor	Male	IV	NA
X20CO007	X20CO007	CPTAC	Tumor	Male	II	CMS3
X21CO006	X21CO006	CPTAC	Tumor	Male	I	CMS4
X21CO007	X21CO007	CPTAC	Tumor	Male	IV	CMS2
X22CO004	X22CO004	CPTAC	Tumor	Male	II	NA
X22CO006	X22CO006	CPTAC	Tumor	Female	III	CMS4
X27CO004	X27CO005	CPTAC	Tumor	Female	III	NA
