# Supplementary material for: Screening colorectal cancer associated autoantigens through multi-omics analysis and diagnostic performance evaluation of corresponding autoantibodies
Source: BMC Cancer. 2025 Apr 16;25:713. doi: 10.1186/s12885-025-14080-5 (PMC12004575; doi:10.1186/s12885-025-14080-5)
Supplement: Supplementary file 2 — Supplementary Material 2 [file 12885_2025_14080_MOESM2_ESM.xlsx]

## Sheet: Sheet1
Supplementary Table 3 Description for 12 candidate TAAs.
Candidate TAAs	Description	Function	Refs
HMGA1	High Mobility Group AT-Hook 1	HMGA1 serves as a pivotal regulator in both the structural dynamics of DNA and the complex network of cellular processes that underpin cancer development and progression. Its involvement in key aspects such as aging, apoptosis, autophagy, invasion, stemness, and drug resistance underscores its significance as a potential therapeutic target and diagnostic marker in oncology.	[1,2]
NPM1	Nucleophosmin 1	NPM1 is a pivotal molecular entity predominantly localized within the nucleolus of eukaryotic cells, where it facilitates several critical cellular functions. As a multifaceted protein, NPM1 is instrumental in ribosome biogenesis, a fundamental process for protein synthesis wherein ribosomal RNA is produced and assembled into ribosomes. This role underscores the protein's significance in supporti…	[3,4]
EIF1AX	Eukaryotic translation initiation factor 1A X-linked	EIF1AX is primarily recognized for its canonical role in the initiation phase of mRNA translation, a fundamental process in protein synthesis. This factor is instrumental in ensuring the accuracy and efficiency of the start codon recognition and the subsequent assembly of the ribosomal complex, setting the stage for polypeptide elongation.	[5]
CKS1B	CDC28 protein kinase regulatory subunit 1B	CKS1B is a key player in cell cycle regulation with significant implications for cellular proliferation, cancer diagnosis, clinical prognosis, and tumorigenesis. Its study not only advances our understanding of cell cycle mechanics and cancer biology but also underscores the potential for developing targeted cancer therapies that could improve patient outcomes.	[6]
HSP90AB1	Heat shock protein 90 alpha family class B member 1	HSP90AB1 is part of the HSP90 family of proteins, which are highly conserved molecular chaperones. These proteins play crucial roles in several cellular processes, notably by assisting in the proper folding of other proteins, preventing their aggregation, and stabilizing client proteins against heat stress and degradation.	[7,8]
ACTG1	Actin gamma 1	ACTG1 is a versatile and essential component of the cellular architecture, influencing a wide array of cellular processes from mechanical support to intracellular signaling and tissue integrity. Its ubiquitous role makes it a critical point of study in understanding both the fundamental aspects of cell biology and the complex details of disease mechanisms.	[9,10]
S100A11	S100 calcium binding protein A11	S100A11 is a calcium-binding protein involved in various intracellular and extracellular functions. These proteins are known for their role in calcium signal transduction, which affects different cellular processes based on changes in calcium concentration. S100A11 has been implicated in multiple aspects of cellular functioning, including cell growth, motility, and cell cycle progression, and it …	[11,12]
Maspin	Serpin family B member 5	SERPINB5/Maspin plays a critical role in tumor suppression by modulating interactions with the extracellular matrix, thereby affecting key processes such as angiogenesis, invasion, and metastasis.	[13,14]
ANXA3	Annexin A3	ANXA3 is a protein that belongs to the annexin family of proteins, which are known for their ability to bind to phospholipids in the presence of calcium ions. This binding property allows them to play a role in various cellular processes including membrane trafficking and signal transduction. ANXA3, in particular, has been implicated in a range of cellular functions that are critical for both nor…	[13,15]
eEF2	Eukaryotic translation elongation factor 2	eEF2 is a pivotal component of the protein synthesis machinery in eukaryotic cells. It plays a critical role in the elongation phase of translation, during which it facilitates the translocation of the ribosome along the mRNA, thereby allowing the addition of amino acids to the growing polypeptide chain. The function and regulation of eEF2 are crucial for the overall efficiency and fidelity of pr…	[16,17]
P4HB	Prolyl 4-hydroxylase subunit beta	P4HB is a multifunctional enzyme crucial in various biochemical processes, including protein folding, collagen synthesis, and antioxidative defense mechanisms.	[18]
HKDC1	Hexokinase domain containing 1	HKDC1 is a relatively newly identified enzyme that has garnered attention due to its unique roles in glucose metabolism, insulin sensitivity, and potential implications in cancer progression.	[19]
Reference:
1. Wang Y, Hu L, Zheng Y, Guo L. HMGA1 in cancer: Cancer classification by location. J Cell Mol Med. 2019;23:2293–302.
2. Wang L, Zhang J, Xia M, Liu C, Zu X, Zhong J. High Mobility Group A1 (HMGA1): Structure, Biological Function, and Therapeutic Potential. Int J Biol Sci. 2022;18:4414–31.
3. Shandilya J, Senapati P, Dhanasekaran K, Bangalore SS, Kumar M, Hari Kishore A, et al. Phosphorylation of multifunctional nucleolar protein nucleophosmin (NPM1) by aurora kinase B is critical for mitotic progression. Febs Lett. 2014;588:2198–205.
4. Chen Z, Xing J, Zheng C, Zhu Q, He P, Zhou D, et al. Identification of novel serum autoantibody biomarkers for early esophageal squamous cell carcinoma and high-grade intraepithelial neoplasia detection. Front Oncol. 2023;13:1161489.
5. Fan A, Zhao X, Liu H, Li D, Guo T, Zhang J, et al. eEF1A1 promotes colorectal cancer progression and predicts poor prognosis of patients. Cancer Medicine. 2023;12:513–24.
6. Ehtewish H, Mesleh A, Ponirakis G, Lennard K, Al Hamad H, Chandran M, et al. Profiling the autoantibody repertoire reveals autoantibodies associated with mild cognitive impairment and dementia. Front Neurol. 2023;14:1256745.
7. Albakova Z, Norinho DD, Mangasarova Y, Sapozhnikov A. Heat Shock Proteins in Urine as Cancer Biomarkers. Frontiers in Medicine. 2021;8:743476.
8. Jin C, Xu X, Li T, Zhang C, Peng J, Liu C, et al. The HSP90AB1-mediated upregulation of IDO1 can promote the progression of colorectal cancer. Oncologie. 2024;26:445–55.
9. Chen L, Gu H, Li J, Yang Z-Y, Sun X, Zhang L, et al. Comprehensive maternal serum proteomics identifies the cytoskeletal proteins as non-invasive biomarkers in prenatal diagnosis of congenital heart defects. Sci Rep. 2016;6:19248.
10. Liu Y, Zhang Y, Wu H, Li Y, Zhang Y, Liu M, et al. miR-10a suppresses colorectal cancer metastasis by modulating the epithelial-to-mesenchymal transition and anoikis. Cell Death Dis. 2017;8:e2739–e2739.
11. Cross SS, Hamdy FC, Deloulme JC, Rehman I. Expression of S100 proteins in normal human tissues and common cancers using tissue microarrays: S100A6, S100A8, S100A9 and S100A11 are all overexpressed in common cancers. Histopathology. 2005;46:256–69.
12. Moravkova P, Kohoutova D, Vavrova J, Bures J. Serum S100A6, S100A8, S100A9 and S100A11 proteins in colorectal neoplasia: results of a single centre prospective study. Scand J Clin Lab Invest. 2020;80:173–8.
13. Yang Q, Roehrl MH, Wang JY. Proteomic profiling of antibody-inducing immunogens in tumor tissue identifies PSMA1, LAP3, ANXA3, and maspin as colon cancer markers. Oncotarget. 2018;9:3996–4019.
14. Baek JY, Yeo HY, Chang HJ, Kim K, Kim SY, Park JW, et al. Serpin B5 is a CEA‐interacting biomarker for colorectal cancer. Int J Cancer. 2014;134:1595–604.
15. Zhang H, Zhang Z, Guo T, Chen G, Liu G, Song Q, et al. Annexin A protein family: Focusing on the occurrence, progression and treatment of cancer. Front Cell Dev Biol. 2023;11:1141331.
16. Oji Y, Tatsumi N, Fukuda M, Nakatsuka S-I, Aoyagi S, Hirata E, et al. The translation elongation factor eEF2 is a novel tumor-associated antigen overexpressed in various types of cancers. Int J Oncol. 2014;44:1461–9.
17. Grandjean M, Sermeus A, Branders S, Defresne F, Dieu M, Dupont P, et al. Hypoxia Integration in the Serological Proteome Analysis Unmasks Tumor Antigens and Fosters the Identification of Anti-Phospho-eEF2 Antibodies as Potential Cancer Biomarkers. PLoS ONE. 2013;8:e76508.
18. Tomonaga T, Matsushita K, Yamaguchi S, Oh-Ishi M, Kodera Y, Maeda T, et al. Identification of Altered Protein Expression and Post-Translational Modifications in Primary Colorectal Cancer by Using Agarose Two-Dimensional Gel Electrophoresis. Clin Cancer Res. 2004;10:2007–14.
19. Farooq Z, Ismail H, Bhat SA, Layden BT, Khan MdW. Aiding Cancer’s “Sweet Tooth”: Role of Hexokinases in Metabolic Reprogramming. Life. 2023;13:946.
