# Supplementary material for: Screening colorectal cancer associated autoantigens through multi-omics analysis and diagnostic performance evaluation of corresponding autoantibodies
Source: BMC Cancer. 2025 Apr 16;25:713. doi: 10.1186/s12885-025-14080-5 (PMC12004575; doi:10.1186/s12885-025-14080-5)
Supplement: Supplementary file 3 — Supplementary Material 3 [file 12885_2025_14080_MOESM3_ESM.xlsx]

## Sheet: Sheet1
Supplementary Table 2 Gene sets of interest.
scEpi_CMS	up_Pr	scEpi_up	SBA_related	Fatal_related	IntOGen	OncoKB	CT_related
LCN2	RSL1D1	LCN2	PHGR1	MDK	APC	ABL1	MAGEA1
IFI6	DDX21	REG1A	FABP1	ELF3	TP53	AKT1	MAGEA2
MMP7	NOP2	REG4	KRT8	MSLN	KRAS	ALK	MAGEA3
TIMP1	GTPBP4	CXCL1	TFF3	RAB15	PIK3CA	AMER1	MAGEA4
S100A11	RPL7L1	TM4SF1	PIGR	CXCL16	SMAD4	APC	MAGEA5
IFI27	DDX18	MMP7	MT1G	ADAM9	FBXW7	AR	MAGEA6
TFF1	NAT10	CXCL8	LGALS4	HES4	TCF7L2	ARID1A	MAGEA8
IFITM3	PDCD11	S100A11	REG1A	HES1	AMER1	ASXL1	MAGEA9
HSPB1	RBM28	CXCL3	ALDOB	AQP5	BRAF	ATM	MAGEA10
CEACAM6	S100A11	LYZ	EPCAM	ABHD4	SOX9	ATRX	MAGEA11
CSTB	GNL3	CCL20	PRAP1	AHNAK	FAT4	AXIN1	MAGEA12
LY6E	DDX5	CEACAM6	KRT20	AK1	NBEA	BAP1	BAGE
ISG15	CMSS1	DPEP1	CYP3A5	AKR1B10	ATM	BCL2	BAGE2
REG1A	XPO5	S100P	MT1H	ANXA1	LRP1B	BCOR	BAGE3
RPL22L1	NOP58	CXCL2	MT1E	ANXA3	ARID1A	BRAF	BAGE4
SLPI	HSP90AB1	RPS2	FABP2	BMP8B	NRAS	BRCA1	BAGE5
LYZ	NIFK	AREG	MUC13	BOK	KMT2C	BRCA2	MAGEB1
GSTP1	TRAP1	LDHA	MYH14	CD55	GRIN2A	CARD11	MAGEB2
FXYD5	CAPRIN1	TGFBI	ANPEP	CLIC3	MUC6	CBL	MAGEB5
LDHA	MPHOSPH10	RPS19	PCK1	CRIP2	PCBP1	CDC73	MAGEB6
S100A6	PTBP2	TACSTD2	GSTA1	EPS8L1	BCL9L	CDH1	MAGEB3
ALDOA	RRP15	RPL7	CDH1	DAPK1	CTNNB1	CDKN2A	MAGEB4
CD55	WDR43	HMGA1	MUC17	DCXR	ERBB3	CEBPA	GAGE1
ZFAS1	XRN2	PPA1	RHPN2	ECM1	ERBB2	CIC	GAGE2A
IL32	NPM1	RPS7	SHROOM3	FOSL1	ZFHX3	CREBBP	GAGE3
PI3	RRP12	GDF15	S100A14	GJB3	BCL9	CTNNB1	GAGE4
PKM	PES1	ZFAS1	ADIRF	GSN	SMAD2	DAXX	GAGE5
GAPDH	EBNA1BP2	RPL8	CLDN7	HSPB1	RNF43	DNMT3A	GAGE6
HSP90B1	PRKDC	RPS20	CYSTM1	HYAL1	TAF1L	EGFR	GAGE7
ANXA2	G3BP1	NPM1	CDHR2	IL1RN	SMAD3	EP300	GAGE8
ENO1	PNO1	RPS5	GDA	ITGB4	PTEN	ERBB2	SSX1
TM4SF1	NOC3L	PERP	ST14	KIFC3	TGIF1	EZH2	SSX2
AREG	NOL7	PHLDA2	CES2	LMNA	CYLD	FBXW7	SSX2b
RPL37	NOP56	PSMA7	PCSK5	PHLDA2	TSC2	FGFR2	SSX3
PRDX1	NOC2L	LY6E	SFN	PHLDA3	ERBB4	FGFR3	SSX4
S100A16	RRS1	RPL13	MT1M	PDLIM7	PIK3R1	FLT3	CTAG1B
OAZ1	MYBBP1A	GPRC5A	CDHR5	P2RY2	ACVR2A	FOXL2	LAGE-1b
OCIAD2	MTHFD1L	TIMP1	CDH17	PDZK1IP1	TBX3	GATA3	CTAG2
C4orf48	RRP1	GAPDH	AGPAT2	PLAUR	EPHA7	GNA11	MAGEC1
C9orf16	TAGLN2	SLPI	MT1X	PRSS22	MTOR	GNAQ	MAGEC3
CEACAM5	LYAR	RPL12	NEDD4L	PRKCDBP	SMARCA4	GNAS	SYCP1
CXCL8	TOP1	RPS16	JUP	PLCD3	GNAS	HNF1A	BRDT
CCL20	SLC3A2	C12orf75	CTNND1	PSCA	ROBO2	HRAS	MAGEC2
PERP	TRIM28	RPS4X	AKR1B10	RHOD	MUC20	IDH1	SPANXA1
FTL	SERPINH1	FXYD5	AGR3	S100A11	CDH1	IDH2	SPANXB1
RPS20	HSPD1	GSTP1	SMIM24	S100A14	MAP2K4	JAK1	SPANXC
F3	PSME3	GNB2L1	SLC5A1	S100A16	USP9X	JAK2	SPANXD
GPX4	WDR12	RPS17	SDCBP2	S100A4	RBM10	JAK3	SPANXN1
RPS15	BOP1	RPS18	CDC42EP5	SERPINB5	SIRPA	KDM5C	SPANXN2
MIF	NOLC1	NAP1L1	MISP	SLC45A3	FANCD2	KDM6A	SPANXN3
HSP90AA1	PUM3	CSTB	HNF4G	TACSTD2	DUSP16	KIT	SPANXN4
PSMA7	SYNCRIP	PDZK1IP1	COX5B	TIMP2	MAP2K1	KMT2D	SPANXN5
GUK1	BYSL	KRT17	TM4SF5	TTC9	BMPR1A	KRAS	XAGE1D
PHLDA2	DKC1	RPS21	CDC42BPA	VAMP5	ARID1B	MAP2K1	XAGE1C
OST4	RCC2	PGK1	CYB5A	VNN1	MYH9	MAP3K1	XAGE1B
C4orf3	MRTO4	RPL22L1	PLS1	VSIG1	EGFR	MED12	XAGE1
POMP	CEBPZ	MAL2	MUC3A	WWC2	BCOR	MEN1	XAGE2
UBA52	FBL	TNFRSF12A	PLEKHA7		HLA-A	MET	XAGE3
C12orf75	CNN2	IFI6	CAMK2N1		USP6	MLH1	XAGE-3b
NDUFA4	FTSJ3	NQO1	TJP1		EP300	MPL	XAGE-4/RP11-167P23.2
PDZK1IP1	PHF6	POMP	DGAT1		FGFR1	MSH2	XAGE5
RPS16	PYCR1	PLAUR	OCLN		PTPN11	MSH6	DDX43
GPRC5A	DDX27	IFITM1	AKR7A3		FLCN	MYD88	SAGE1
MDK	UTP15	OCIAD2	TMPRSS2		ELF3	NF1	ADAM2
RPS2	RPF2	RPL10	MYO15B		JUN	NF2	PAGE5
RPS7	NCL	SEC61G	TM4SF4		PARP4	NFE2L2	CT16.2
RPL28	ZNF773	RPL4	COBL		MAP3K1	NOTCH1	PAGE1
RPS19	SRSF9	RPL13A	MYO1E		RAF1	NOTCH2	PAGE2
ASS1	SLC7A5	FTL	CA2		AFDN	NPM1	PAGE2B
ANXA4	PLOD2	RPL39	SERPINB6		RRN3	NRAS	PAGE3
SH3BGRL3	S100P	SNRPB	MALRD1		CSMD3	PAX5	PAGE4
RPL27A	RRP1B	RPS15	PTGR1		FAT3	PBRM1	LIPI
NAP1L1	ATAD3A	EIF3H	FAM3B		RNF6	PDGFRA	VENTXP1
TMSB10	HSPH1	MIF	MYO7B		CHEK2	PIK3CA	IL13RA2
CCND1	POLR1E	RPS3	CD2AP		LATS2	PIK3R1	TSP50
PGK1	FEN1	TFF2	OAT		NCOR2	PPP2R1A	CTAGE1
KRT18	LMO7	HSPD1	P4HB		HRAS	PRDM1	CTAGE-2
PTMA	CCDC86	PABPC1	HEPH		CDKN2A	PTCH1	CTAGE5
SLC2A1	HELLS	PKM	KIAA1671		AKT1	PTEN	SPA17
C19orf53	UTP11	C9orf16	MT1F		SLC34A2	PTPN11	ACRBP
RPL35	SHMT2	PPIA	CXADR		BIRC6	RB1	CSAG1
SCD	SRSF6	RPL7A	HKDC1		RSPO2	RET	CSAG2
NPM1	UTP4	SCD	HSD17B2		PPP2R1A	RNF43	DSCR8
RAC1	PUS7	RPL18	TPD52		DICER1	SETD2	MMA1b
GPX1	NSA2	CHCHD2	TMEM45B		CARD11	SF3B1	DDX53
RPL12	SRSF3	RAN	CBR1		DCC	SMAD2	CTCFL
LDHB	TMCO1	RPL21	CMBL		BCORL1	SMAD4	LUZP4
SAT1	ANLN	CEACAM5	AMN			SMARCA4	CASC5
KRT7	PYCR2	EIF3E	ACTN4			SMARCB1	TFDP3
RPS21	NOL10	TMSB4X	THSD4			SMO	JARID1B
PLA2G16	NCEH1	GPX2	FAM160A1			SOCS1	LDHC
P4HB	CDK1	IFITM3	TPM1			SPOP	MORC1
CTSB	NOP16	MYC	ATP5F1D			STAG2	DKKL1
MYDGF	EMG1	RPL28	CHCHD10			STK11	SPO11
TMSB4X	RPL36A	RPL35	CYP2C18			TET2	CRISP2
HSPA5	HMGB3	C20orf24	PTPRF			TNFAIP3	FMR1NB
GNAS	HNRNPA1	ALDOA	SLC4A4			TP53	FTHL17
SUMO2	P3H1	GTF3A	KIAA1211			TSC1	NXF2
TRMT112	DDX52	RPL30	ACSL5			U2AF1	TAF7L
IGFBP2	CKS1B	RPLP0	AKR1C3			VHL	TDRD1
SPINT2	FUS	GPX1	MPST			WT1	TDRD6
DDIT4	FHL2	PI3	ALDH1A1			AKT2	TDRD4
RPL7	GRPEL1	ENO1	MALL			ARID2	TEX15
FHL2	SLC1A5	RPL14	VIL1			ATR	FATE1
RPS15A	MKI67	RBCK1	ATP8B1			B2M	TPTE
RPL36	GPATCH4	FHL2	KAZN			BARD1	CT45A1
SEC61G	FKBP9	POLR1D	ABHD2			BCL6	CT45A2
RPL37A	KPNA2	AHCY	FBP1			BRD4	CT45A3
TPI1	TMEM165	RPS6	SPINT1			BRIP1	CT45A4
RBCK1	MGAT5	OLFM4	CASZ1			BTK	CT45A5
RPS5	RPL34	RPL6	WWC1			CALR	CT45A6
RPL18	NAMPT	TESC	ACADVL			CASP8	HORMAD1
CHCHD2	RPS24	DSTN	TST			CBFB	HORMAD2
HSPE1	MBNL2	RPS15A	CLDN15			CCND1	CT47A1
CD44	HMGA1	RPL37	ETFB			CCND2	CT47A2
EIF2S2	GPRC5A	RPL27A	NECTIN2			CCND3	CT47A3
RPL27	GAR1	RPL19	CGN			CCNE1	CT47A4
CXCL1	TOP2A	EDN1	FAM13A			CD274	CT47A5
RPLP2	CBX3	CKS2	ATP1A1			CD79A	CT47A6
HMGA1	PGAM5	RAC1	MAGI3			CD79B	CT47A7
RPL13A	PLS3	TFF1	ETS2			CDK12	CT47A8
ATP6V1F	VDAC1	ASCL2	EFNA1			CDK4	CT47A9
RPL8	ESF1	RPL18A	CALML4			CDK6	CT47A10
RPS11	P4HA1	RPL27	ITPKC			CDKN1B	CT47A11
MYL12B	SMC2	NME1	CFTR			CDKN2C	CT47B1
SF3B6	NKRF	GGH	ID1			CHEK2	SLCO6A1
SERPINH1	UTP23	NACA	TENT5A			CRLF2	TAG
ERO1A	MXRA5	RPL31	PLAC8			CSF1R	LEMD1
ATP6V0E1	ALDH18A1	HN1	DHRS11			CSF3R	HSPB9
RPL35A	GK2	IL32	EPS8L3			CTCF	CCDC110
ZFAND2A	UTP6	RPS27A	MYO1A			CXCR4	ZNF165
SUB1	UTP3	PLP2	NCKAP5			DDR2	SPACA3
RPL30	SORD	LDHB	NPAS2			ERBB3	CXorf48
KRT10	CERS6	RPS11	EPS8L2			ERBB4	THEG
GDF15	GALNT6	RPS14	TUBB2A			ERG	ACTL8
NQO1	NEBL	SLC2A1	USH1C			ESR1	NLRP4
RAN	ADRM1	TPM4	B3GNT5			ETV6	COX6B2
RPL31	SLC16A3	RPL29	PDK4			FANCA	LOC348120
PDIA6	RALY	TPT1	NDRG1			FANCC	CCDC33
ATP6V1G1	RRP9	SNRPE	HPGD			FGFR1	LOC196993
DSTN	SRFBP1	CCDC85B	SLC9A1			FGFR4	PASD1
PFDN5	IGFBP7	FERMT1	GATA4			FLCN	LOC647107
RPL24	MCM3	INSIG1	PPP1R16A			FUBP1	TULP2
PRAP1	RCL1	RPL15	MICALL2			GATA1	CT66/AA884595
HSPD1	ERO1A	GUK1	GNG12			GATA2	PRSS54
CACYBP	HNRNPDL	PDCD5	MS4A8			H3-3A	RBM46
TUBB	OCIAD2	RPL10A	SEMA3B			H3C2	CT69/BC040308
CD74	HSPE1	EREG	MEIS2			IKZF1	CT70/BI818097
PGAM1	MCM6	EIF2S2	AOC1			IRF4	SPINLW1
PCBD1	RB1	EEF1D	MT-CO1			JUN	TSSK6
NENF	LTBP2	TKT	FUT2			KDM5A	ADAM29
SNHG7	TOMM34	RPL23A	SLC22A18			KDR	CCDC36
MAL2	PCNA	BTF3	PNPLA2			KEAP1	LOC440934
RPS24	ANKRD22	NCOA7	CBLC			KMT2A	SYCE1
VDAC2	SURF6	EEF1B2	CRYL1			KMT2C	CPXCR1
TGFBI	CTHRC1	RPL36	HMGCS2			MAP2K2	TSPY3
RPL29	OAS3	PCBD1	PCK2			MAP2K4	TSGA10
RPL7A	RCN1	BST2	RASSF6			MAPK1	HIWI, MIWI, PIWI
GADD45GIP1	NCAPD2	RPLP2	PDGFA			MDM2	PIWIL2
PPA1	CEBPB	H2AFZ	MGAT4B			MDM4	ARMC3
CALR	CEMIP	AC090498.1	EXT1			MITF	AKAP3
RPL13	CRTAP	SDC4	PDLIM1			MTOR	Cxorf61
SNU13	MCM5	RPL32	MT-CO3			MUTYH	PBK
BTF3	IMP3	IGFBP2	BAIAP2L2			MYC	C21orf99
RPS18	GINS3	MZT2A	MAOA			MYCL	OIP5
TAGLN2	MLKL	RPL23	SLC39A14			MYCN	CEP290
RPL21	SLC5A6	SLC25A6	FAM102A			NKX2-1	CABYR
SNRPB	MCM4	RPL3	C6orf132			NSD2	SPAG9
ITGB4	RRM2	SUB1	ONECUT2			NSD3	MPHOSPH1
SSR4	VRK1	EIF6	SH3RF2			NTRK1	ROPN1
TPT1	BUD23	COMMD6	FBLIM1			NTRK3	PLAC1
PTMS	NIP7	RPL5	CISD3			PALB2	CALR3
TBCA	TRIP13	RANBP1	REEP6			PDCD1LG2	PRM1
HSPA8	MTHFD2	ERO1A	MGAM2			PDGFRB	PRM2
TPM4	TFRC	NDUFA4	RAP1GAP2			PHF6	CAGE1
BACE2	HM13	SET	H1F0			PIM1	TTK
RPL11	KRT18	RPS24	KHK			PRKAR1A	LY6K
RPL4	CEACAM5	RPSA	TICAM1			RAD21	IMP-3
RPL39	REXO4	SHFM1	GNA11			RAF1	AKAP4
TMEM147	ECT2	VDAC1	PTPRH			RARA	DPPA2
EPCAM	PRMT3	DNAJC15	TMBIM1			ROS1	KIAA0100
DUSP4	RPL24	RPL11	KCNK5			RUNX1	DCAF12
POLR1D	KIF23	UBA52	COMTD1			SDHA	SEMG1
GPX2	LAD1	HSPA6	BTNL8			SDHB	POTED
EIF4A2	AREG	CD24	CNKSR3			SDHC	POTEE
RPS27A	TPX2	GGCT	GUCY2C			SDHD	POTEA
KDELR2	PLIN2	EEF2	XDH			SOX2	POTEG
SNRPG	ATAD2	RSL1D1	GPA33			SPEN	POTEB
S100A10	TFB2M	LSM7	TOM1L1			SRC	POTEC
RHEB	IGF2BP2	BRI3	ACY1			SRSF2	POTEH
CIB1	RALYL	RPS12	MTUS1			STAT3	GOLGAGL2 FA
PSMA1	DHCR7	RPS3A	SLC41A2			SUFU	CDCA1
IFITM2	LTBP1	RPL35A	TSPAN13			SYK	PEPP2
ACP1	FAP	KRT23	ANXA13			TENT5C	OTOA
SET	MSMO1	TRMT112	RALGPS1			TGFBR2	CCDC62
CAPG	NOM1	ATP6V1F	PRR15L			TMPRSS2	GPATCH2
H2AFZ	SLC12A2	CCT6A	CAPN5			TNFRSF14	CEP55
MZT2A	COL12A1	EIF1AX	TJP3			TSC2	FAM46D
DNAJC15	TMEM97	NHP2	NAPRT			TSHR	TEX14
TACSTD2	TIMP1	RPL24	PLD1			XPO1	CTNNA2
YWHAZ	NNMT	BACE2	ACOX1			AKT3	FAM133A
RPL14	ANXA3	PPP1R14B	STAP2			ARAF	LOC130576
RPS14	UBE2C	SNRPD2	DPP4			ARID1B	ANKRD45
RPL18A	CD46	HSPE1	SIPA1L3			AURKA	ELOVL4
NDUFS5	PLAU	TRIB3	SLC39A5			AURKB	IGSF11
PTGES3	SPINT2	KDELR2	TMEM238L			AXL	TMEFF1
ZFP36L1	FCER1G	ATP5E	PRAG1			BCL10	TMEFF2
ANAPC11	FERMT1	RPL9	MAPK3			BCORL1	ARX
LSR	CYP2S1	LINC00493	SMPD3			BCR	SPEF2
PSMB3	RPS25	EBPL	LMTK2			BIRC3	GPAT2
ZNF706	HIST1H1B	PHLDA1	KALRN			BLM	TMEM108
CLIC1	STAT1	PFDN2	SREBF1			BTG1	NOL4
TNFRSF12A	XRCC1	BCAP31	ANO10			CDK8	PTPN20A
MUC13	RPL37	RPLP1	WEE1			CDKN2B	SPAG4
EIF3E	SQLE	RPS23	EPN1			CHEK1	MAEL
PDCD5	SPOUT1	KLK10	ESPN			CRKL	RQCD1
RPL23A	FKBP10	RPS9	RAMP1			CYLD	PRAME
SEC61B	DDX49	RPS13	EPHX2			DOT1L	TEX101
HSPH1	VSNL1	FBL	RAPGEFL1			EED	SPATA19
PLAUR	P3H3	PFDN4	NR5A2			EIF4A2	ODF1
TPM2	WDR4	RPL38	PFKFB2			EPHA3	ODF2
DPY30	LRRC15	CLIC1	MARVELD3			EPHB1	ODF3
RPS9	ASNS	ADRM1	CCDC68			ERCC4	ODF4
DPEP1	LCN2	ACP1	PRDM16			ETV1	ATAD2
C6orf48	NCAPH	ISG15	ACOT11			FAS	ZNF645
BRI3	UBA52	TM4SF4	DENND5B			FGF19	MCAK
NACA	CTSK	C19orf53	TBX3			FGF3	SPAG1
SSBP1	HMGA2	RAMP1	MCRIP2			FGF4	SPAG6
MRPL36	UHRF1	PTMS	TRIM16			FH	SPAG8
MTDH	SERPINB5	RPL26	KCNJ3			FLT1	SPAG17
SYNGR2	MUC13	LSM5	PPARA			FLT4	FBXO39
HSBP1	LTBP3	HNRNPA1	CCL15			FOXO1	RGS22
CCT4	LYZ	PRDX4	CDS1			FOXP1	cyclin A1
PTTG1IP	RCN3	EEF1A1	CCL28			GRIN2A	C15orf60
AURKAIP1	ADGRG1	SLC25A5	CYP4F12			GSK3B	CCDC83
NUDC	THBS2	C16orf13	CORO2A			HGF	TEKT5
EEF1D	RPL36AL	TOMM20	PLIN3			ID3	NR6A1
ARPC2	HTRA3	CTSH	IDH1			IGF1R	TMPRSS12
FAM96B	PLBD1	LSM4	BCL2L15			IKBKE	TPPP2
CD81	EIF1AX	HSP90B1	RAB17			IL7R	PRSS55
SERPINB1	ARID3A	NENF	RAVER2			INPP4B	DMRT1
SNX3	THBS1	CD55	FAM234A			IRS2	EDAG, NDR
PSME2	MCFD2	RPL37A	ECHDC2			KLF4	DNAJB8
PSMB1	GCA	RPS10	ESRRA			LMO1	CSAG3B
ATP6V0B	S100A12	PDIA6	DUSP8			MALT1	CTAG1A
EEF2	MPO	CCT3	LNX1			MAP3K13	GAGE12B
RPS25	PSAT1	EIF4EBP1	A1CF			MCL1	GAGE12C
RPL19	LY6E	BID	EPB41L4B			MEF2B	GAGE12D
ATP1B1	IGF2BP3	C20orf27	SLC39A4			MRE11	GAGE12E
PLPP2	HIST3H2BB	GLTSCR2	CENPV			MSH3	GAGE12F
PDXK	SULF1	OLA1	ITPK1			MSI2	GAGE12G
COMMD6	ZFP36L2	PRELID3B	PLCB3			NBN	GAGE12H
CCDC85B	MMP1	SNRPF	SLC25A1			NCOR1	GAGE12I
RPS28	S100A9	DUOX2	DNASE1			NFKBIA	GAGE12J
CD151	CAMP	STRAP	ACADS			NSD1	GAGE13
SNHG8	ABRACL	TCEB1	TP53I3			NT5C2	LOC728137
AGPAT2	LTF	CXCL16	ABO			NTRK2	MAGEA2B
RPS3	S100A8	IGHG3	FMO5			P2RY8	MAGEA9B/LOC728269
DPP7	PTGS2	NAA10	RETSAT			PDCD1	NXF2B
PFDN2	REEP6	ZNF706	LAPTM4B			PIK3CB	SPANXA2
SSR3	ELANE	IGHG4	SOCS6			PMS2	SPANXB2
SERPINB6	AZU1	TSPAN8	MFSD2A			POLD1	SPANXE
PSMB7	PRTN3	ANXA2	ENTPD7			POLE	SSX4B
SNRPD2	MNDA	CACYBP	MPP5			POT1	SSX5
PDCD6	VCAN	S100A16	ANKRD9			PPARG	SSX6
PCBP1	TRIM29	EIF3M	HIP1R			RAC1	SSX7
ERGIC3	S100A2	GPX4	LNX2			RAD51	SSX9
SSB	GGH	PTGES3	PRKCZ			RAD51B	TSPY1D
H2AFY	SFRP4	CBX3	PXMP2			RBM10	TSPY1E
POLR2K	LPO	MYDGF	CLUH			REL	TSPY1F
PRDX4	CYR61	SERPINB5	GIPC2			RHOA	TSPY1G
TUBA1C	AMACR	CXCL14	GBA2			RICTOR	TSPY1H
CCT3	BPI	TMEM123	TMEM41A			RPTOR	TSPY1I
RPL3	PADI4	TMEM147	AP1AR			SETBP1	TSPY2
BMP4	HKDC1	EBP	ABCD3			SOX9	XAGE1E
BRK1	DEFA1B	EPHA2	XPNPEP1			STAT5B	XAGE2B/CTD-2267G17.3
PSMB2	ACTG1	ERGIC3	ELOVL7			SUZ12
DYNLRB1	DPEP1	BMP4	GSR			TBX3
C19orf24	RPL22L1	UBE2C	TTC38			TCF3
FKBP8	KRT80	CD44	RPS6KA1			TERT
TSTA3	ARF3	TCEB2	MIR22HG			TET1
LAMP1	OLFM4	YBX1	ARFIP2			TOP1
HEBP2	KRT23	SSBP1	NBL1			TP63
CD47	DEFA3	CNN2	CHP1			TRAF7
SPCS1		YWHAZ	HEBP1			ZRSR2
CBX3		NPM3	RBP2			ACVR1
RPL10A		CKS1B	MVP			ALOX12B
RPL36A		ZNF593	UQCRQ			AXIN2
BAG3		PAICS	GUCD1			BCL11B
MRPL57		RPN2	COA3			BCL2L1
RPS4X		C4orf3	UQCRC1			BMPR1A
ARPC1B		C11orf31	ACAA1			CDKN1A
EIF3H		GAL	AFG3L2			CIITA
SFN		PLA2G16	VDR			CUL3
SERPINB5		PAFAH1B3	LPGAT1			CUX1
SNRPD1		UQCRH	TMEM120A			DDX3X
ATF4		SNU13	SLC31A1			DICER1
SNRPE		MTDH	MT2A			DIS3
BLVRB		TBCA	MFN2			DNAJB1
RNASET2		TRIB1	CISD1			DNMT1
NME1		SNRPG	COX6B1			DROSHA
SERP1		SNRPD1	H2AFJ			EPAS1
PARK7		UCHL3	NECTIN3			EPHA5
TMED10		ANXA3	POR			EPHA7
HNRNPC		TXN	ANXA11			ERCC2
CCNI		PRDX2	CCDC25			ERCC3
BCAP31		RPS25	IFRD1			ERCC5
DNAJB1		HSPB1	ECI1			ERRFI1
CXCL16		AP1S1	HADH			ETV4
PPIA		HSP90AB1	AHCYL1			ETV5
YWHAQ		TINAGL1	ADIPOR2			EWSR1
RPL32		PSMA1	AIG1			FANCD2
RPS3A		SNRPB2	PMM1			FAT1
ARPC3		MRPL36	HSD17B4			FBXO11
ADRM1		FGGY	MGAT5			FOXA1
PDIA3		NAA20	TRAK1			GLI1
SNRPB2		RNASET2	CYC1			GNA13
RPL15		SSR4	TNFRSF1A			H1-2
SNRPF		NDUFA4L2	HSPB1			H3-3B
TIMM13		NUTF2	TRAF4			HDAC1
MARCKSL1		EPCAM	NDUFB7			HLA-A
SRSF9		EIF2S3	ATP5IF1			INHBA
KDELR1		GADD45GIP1	ETHE1			LATS1
DNAJA1		UFM1	ECHS1			LATS2
GLRX		PRAP1	LENG8			LYN
FERMT1		TIMM13	EDF1			MAF
HSP90AB1		HDGF	RIOK3			MAP3K14
PSMD8		ETV4	CLTB			MAX
TMED2		LINC00657	CNDP2			MLLT1
SKP1		ACTB	PRR13			MST1R
SPCS3		OAZ1	SEPHS2			MYOD1
ARL6IP4		MRPS12	ABCA5			NCOR2
YWHAB		JTB	COQ4			NOTCH3
HMGN1		PRDX1	SUCLG1			NUP93
PFDN4		KRT7	SLC35D2			PARP1
RPL10		S100A6	SCP2			PHOX2B
EEF1A1		MDH2	BTG2			PIK3C2G
NUTF2		CCT4	TXNDC17			PIK3CG
SUMO1		ANAPC11	MGST3			PIK3R2
LSM4		ASS1	POLD4			PLCG2
RCN1		SPINT2	DNPH1			PPM1D
STRAP		C19orf24	ABTB2			PPP6C
LSM7		PRELID1	PANK3			PREX2
EZR		DEK	APOA1			PRKCI
CD46		H2AFY	PPP2CB			PRKN
LAMB3		ATP6V1G1	TDP2			PTPRT
MTHFD2		S100A2	CHKA			RAD50
DRAP1		SLC25A39	CPT1A			RAD51C
MRPL51		ANP32B	ALKBH7			RAD51D
ACTB		SYNGR2	RHOC			RAD52
CHMP2A		TUBA1C	HTATIP2			RAD54L
ACTG1		PYCR1	LPIN2			RECQL4
RRBP1		SFN	NDUFB3			RUNX1T1
TOMM7		C6orf48	NDUFA1			SDHAF2
HM13		C4orf48	SLC9A3R1			SGK1
SUPT4H1		F3	COX7B			SH2B3
RPS27		RNF114	AKR7A2			SMAD3
SCAND1		TPI1	HADHA			SMARCD1
HNRNPA3		SUMO2	HIGD1A			STAT5A
PFN1		CA9	ADI1			STAT6
PLXNB2		LAMC2	FAM3C			TBL1XR1
RAB1A		SOD3	TOR1AIP2			TCF7L2
FKBP4		C1QBP	APOA4			TEK
ABHD2		RNF43	HSD17B11			TMEM127
DEK		MACC1	TFG			TRAF2
EIF1AX		MCTS1	MTRNR2L12			VEGFA
PABPC1		RPL22	MIA2			WWTR1
INSIG1		CCT2	NDUFB10			XRCC2
ERH		PITX1	ACO2			ZFHX3
SSR2		ATP5G2	SAT2			ABL2
RBM39		RPL36A	NDUFS7			ABRAXAS1
JTB		SF3B6	WDR1			ACVR1B
UBXN4		SSB	FIS1			AFF4
HMGB1		RPS8	ATP5MC1			AGO2
RPS13		RHEB	PRDX5			ANKRD11
RPL6		DPM1	CMPK1			ARHGEF12
CHPF		C8orf59	COX5A			ARID5B
VDAC1		SMS	ARF4			ASXL2
EIF3M		DEFB1	EEF2			ATF1
CCT7		APRT	ABHD3			BABAM1
SH3YL1		STOML2	ATP5PF			BBC3
RPL22		NDUFB9	COX6A1			BCL2L11
CLTA		HEBP2	COX7C			BCL3
RPL5		SRSF9	PEPD			BCL7A
POLR2I		CEBPB	REEP3			BCL9
NHP2		PGAM1	NDUFC1			BTG2
ZNF593		RBM3	NDUFB9			CARM1
C8orf59		GLRX3	MKNK2			CBFA2T3
ZC3H15		PTTG1	PEBP1			CCNQ
EIF4G2		SERP1	NUCB1			CD22
TMBIM1		SLC52A2	ATP5MPL			CD276
ARPC5		VDAC2	DDT			CD58
GNB2		SSR3	LRRFIP2			CD74
EIF4EBP1		DPP7	VMP1			CDC42
YWHAE		SHMT2	OGDH			CENPA
RPS23		HES6	GOLGA4			CLTCL1
EIF6		SRM	UQCR11			CNTRL
PSMD7		SLC39A4	ATP5F1A			COL1A1
TALDO1		ATP5J2	ATP5F1B			COP1
TMEM219		CNIH4	HADHB			CSDE1
BUD31		ARMC10	NDUFA13			CTLA4
LMO7		PTMA	SEC31A			CYSLTR2
FAAP20		SQLE	ETFA			DCUN1D1
PAPOLA		CCND1	PRDX2			DDIT3
EEF1B2		POLR2K	PPP1CC			DEK
MRPL52		EIF3B	UQCRC2			DNM2
CNBP		NME4	TMEM256			DNMT3B
CFL1		PLPP2	NDUFV1			DTX1
RSL1D1		CRLS1	UQCRH			DUSP22
APRT		UBE2I	RPS27L			DUSP4
CEBPB		GRINA	ARL6IP4			E2F3
SLC25A39		TAGLN2	COX8A			EBF1
IFITM1		NONO	SLC4A7			EGFL7
RPN2		SH3YL1	NDUFAB1			EIF1AX
EIF3I		DDX21				EIF4E
ANXA3		MRPL57				ELF3
TMC5		HINT1				ELF4
AP2S1		PSMB2				ELL
CCT8		HMGN1				ELOC
CRB3		PDXK				EPCAM
GAL		CDK4				ERF
OSTC		UXT				ETNK1
POLR2J		RPS27				EZH1
PPP4C		CANX				FANCG
MPG		WBSCR22				FANCL
CCT5		NOB1				FEV
ANXA11		CTSB				FHIT
CANX		F12				FLI1
HINT1		RPA3				FOXO3
RANBP1		RPS28				FUS
CYB5B		EPSTI1				FYN
NOP56		MTHFD2				GNA12
PRELID3B		GID8				GNB1
PKP3		CYB5B				GPS2
YWHAH		GLO1				GREM1
TMEM208		SLC25A3				H1-3
SIVA1		TRIM29				H1-4
MRPL20		SOD2				H2AC11
UBE2B		LAGE3				H2AC16
RPS12		IGBP1				H2AC17
TRAM1		DUSP4				H2AC6
DDRGK1		TMED2				H2BC11
FUS		CLDN4				H2BC12
KRTCAP2		HM13				H2BC17
CHMP5		MKKS				H2BC4
KCNK1		GPI				H2BC5
TMEM14C		SPINK1				H3-4
PPDPF		TATDN1				H3-5
LAMTOR2		H2AFV				H3C1
PLP2		CCT7				H3C10
COPZ1		CDV3				H3C11
LINC01420		XRN2				H3C12
RHOA		GLRX				H3C13
C11orf58		CD320				H3C14
HDGF		NFE2L3				H3C3
CST3		SEC61B				H3C4
SLC40A1		PSMB3				H3C6
UBE2L6		IMPDH2				H3C7
REXO2		HMGB1				H3C8
RPS6		C19orf60				HDAC4
EIF5B		CD47				HDAC7
RAB10		AP3S1				HIF1A
MRPL14		LYPLA1				HLA-B
CKS2		CCT5				HMGA1
MORF4L2		METTL5				HMGA2
PPP1CB		CCT8				HOXB13
HNRNPDL		TMED3				ICOSLG
AUP1		VSNL1				IFNGR1
MAP1LC3B		ARPC3				IGF1
MKKS		BCL2L1				IGF2
ST13		KLK6				IKZF3
SSU72		AGPAT2				IL10
ARGLU1		RP11-462G2.1				INHA
RAB25		MET				INPP4A
LINC00657		RCN1				INPPL1
CNN2		EIF3I				INSR
RPLP1		POLD2				IRF1
MIEN1		TMEM230				IRF8
DNAJB6		NKD1				IRS1
PPP1R14B		TRAP1				JARID2
HLA-DRA		MIR4435-2HG				KAT6A
PRDX5		FOSL1				KLHL6
CTNNB1		RAB25				KMT2B
STOML2		EBNA1BP2				KMT5A
PSMB4		SDC1				KNSTRN
CCT6A		LINC00152				LCK
HNRNPH1		TSC22D1				LEF1
ARF1		XXbac-BPG32J3.19				LMO2
MRPS26		P4HB				LRP1B
SLC39A4		MRPS34				LZTR1
PRR13		GDI2				MAFB
SSNA1		STAU1				MAPK3
GLRX3		MLXIPL				MAPKAP1
POLR2F		LAPTM4B				MDC1
RPL41		NXT1				MECOM
PSMA3		OSTC				MGA
TOMM20		MAPRE1				MLLT10
NAA20		PTP4A2				MLLT3
LAGE3		YWHAB				MSI1
ASPH		PSMB1				MST1
LMAN2		CDKN2A				MTAP
ANP32B		SULT2B1				MYB
UBE2S		CLIC3				MYH11
ENY2		ZNF511				NCOA3
PSMB6		AXIN2				NCSTN
OLA1		FDPS				NEGR1
ROMO1		MRPL51				NKX3-1
PTP4A2		C14orf166				NOTCH4
CISD2		KIAA0101				NR4A3
H3F3A		NDUFAB1				NTHL1
NUDT4		C19orf48				NUF2
CUTA		CDKN3				NUP214
PGLS		MANF				NUP98
TMEM14B		EIF4B				NUTM1
PDIA4		SLC12A2				PAK1
NAA10		PDIA4				PAK5
MRPL17		DKC1				PCBP1
ATOX1		LAD1				PDGFB
H2AFV		TSTA3				PDPK1
TMEM134		MORF4L2				PGR
SRP9		CPNE1				PIK3C3
PCBP2		BANF1				PIK3CD
RPS8		SLC38A5				PIK3R3
CRLS1		DNPH1				PLCG1
PRELID1		PSMA2				PLK2
TCP1		FAM60A				PMAIP1
LAD1		ERRFI1				PMS1
PMEPA1		PRDX5				PNRC1
CKS1B		DSG2				PPP4R2
CAPZB		HDAC2				PRDM14
TMEM123		KDELR1				PRKD1
MT-CYB		SLC3A2				PTP4A1
PSMD4		ALG5				PTPN2
RBM8A		MRPL32				PTPRD
TSPAN8		FDFT1				PTPRS
ZNHIT1		SPCS1				RAB35
HNRNPA1		DPY30				RAC2
SLC25A6		HSPH1				RASA1
CNIH4		CD46				RBM15
TMEM167A		HNRNPC				RECQL
SDC4		TMEM167A				RHEB
SOX9		MRPL3				RIT1
GTF2I		C19orf43				RPS6KA4
CALU		MRPL13				RPS6KB2
AC090498.1		C17orf89				RRAGC
MLEC		MRPS26				RRAS
SQLE		COX20				RRAS2
AP3S1		ADIRF				RTEL1
TMEM230		ARPC2				RXRA
GTF3A		CD74				RYBP
EBPL		MRPS35				SESN1
C1orf43		ITPA				SESN2
SURF4		ABRACL				SESN3
WDR83OS		LAMB3				SET
YBX1		PSMD7				SETDB1
PYCR1		MRPL14				SH2D1A
SNRPD3		PDCD6				SHOC2
CHMP4B		CDCA7				SHQ1
ZNF511		MPLKIP				SLX4
RAD23A		EIF3F				SMARCE1
CTSH		AC013461.1				SMC1A
MRPS12		BOP1				SMC3
GNG5		PSMD14				SMYD3
SEC11C		CAPG				SOS1
TSC22D1		S100A9				SOX17
OAS1		MPG				SPRED1
MDH2		BZW2				SS18
UBE2I		GARS				STK19
SLC25A3		ATP6V0E1				STK40
ASCL2		UFC1				TAL1
ENSA		PSMB7				TAP1
EIF3G		KCNN4				TAP2
EIF2S3		SLC40A1				TCL1A
CDC42		TALDO1				TFE3
TAF7		RSL24D1				TGFBR1
KIF5B		TMSB10				TLX1
HSD17B12		MRPS15				TLX3
AP1S1		PDCD2				TP53BP1
CLTB		PARK7				TRAF3
TKT		SH3BGRL3				TRAF5
SRSF2		MRPL17				TYK2
EPS8L1		DMKN				U2AF2
GDI2		PSMB5				UBR5
GRINA		PVRL2				UPF1
TESC		COX7A2L				USP8
RAB7A		FABP6				VTCN1
AHSA1		COPZ1				XBP1
MRPL55		GJB3				XIAP
TRIM29		BBC3				YAP1
PRSS8		DARS				YES1
COX20		MLEC				ABI1
TMEM165		CTNNB1				ACKR3
TSPAN3		MZT2B				ACTG1
CAPNS1		ARPC5L				AFDN
RAB2A		GCSH				AFF1
TBCB		PPM1G				AGO1
YIF1A		KRT80				ALB
RALA		NUDT4				APLNR
SHMT2		IRF2BP2				ARFRP1
PHLDA1		LINC01420				ARHGAP26
PDAP1		AGR2				ARHGAP35
CPNE1		CENPW				ARHGEF28
DDX21		SMIM24				ARID3A
CDC37		CPNE7				ARID3B
LSM5		IFI27				ARID3C
PSMD14		FAM3B				ARID4A
BZW1		PRMT1				ARID4B
MED10		TMEM208				ARID5A
NDFIP1		CLNS1A				ARNT
CD82		RPL26L1				ATIC
DSG2		TOMM40				ATP1A1
RPS19BP1		BUD31				ATP6AP1
GNB1		TMEM14C				ATP6V1B2
RPN1		2024-09-15				ATXN2
CDK2AP2		RPL34				ATXN7
CARHSP1		CRNDE				BACH2
POLR2E		CHPF				BCL11A
HNRNPA2B1		TFDP1				BCL2L2
LSM8		REXO2				BRD3
BCL2L1		LMO7				BRSK1
REEP3		PLCB4				CACNA1D
NDUFB11		NUDT14				CAD
JUP		OST4				CAMTA1
RNF213		NDFIP2				CANT1
ETV4		RP1-122P22.4				CARS1
TFRC		TUBB				CD28
TIMM17A		C6orf132				CD70
BHLHE40		TNNT1				CDH11
IRF2BP2		TOMM22				CDX2
SMS		MRPS16				CEP43
MRPS16		FAM96B				CHD2
STK24		SERPINB1				CHD4
TSTD1		MRPL23				CLTC
ARHGDIA		MRPL4				CMTR2
DAP		MT-ND2				COL2A1
SLC3A2		PSMG1				CRBN
MRPS15		SRP72				CREB1
BID		PCNA				CREB3L1
CXADR		KRT19				CREB3L2
NCL		FGFBP1				CTNNA1
SYAP1		HSD17B10				CTR9
LRP10		CEBPG				CUL4A
UFC1		GTF2F2				CYP19A1
MSI2		NDUFB11				DDX10
RNF187		ACTG1				DDX5
MMADHC		DNAJC2				DDX6
PVRL2		QPRT				ECT2L
ACTN4		HKDC1				EGR1
POP7		SDCBP				EIF3E
CMPK1		PLIN2				ELK4
SRSF3		PLEK2				ELN
SAR1A		B4GALT5				EML4
SEC61A1		C9orf142				EMSY
NUCB1		FKBP4				EP400
ARPC5L		ADAM9				EPOR
PA2G4		PHB				EPS15
MTCH1		SRP9				ERC1
MRPL43		BHLHE40				ESCO2
NTMT1		YDJC				ETAA1
BANF1		LIF				EXT1
YBX3		NPDC1				EZHIP
WDR45B		IPO5				EZR
TFG		ZNF703				FANCE
AHCY		CLTA				FANCF
PPM1G		RPS29				FCGR2B
TSEN34		NCL				FCRL4
MYH14		HSBP1				FES
DTD1		ZYX				FGF10
STAT1		DCTPP1				FGF14
CD68		LMTK3				FGF23
PAFAH1B3		PA2G4				FGF6
METTL5		LRRC59				FOXF1
TMEM160		NELFCD				FOXO4
LRRFIP1		MMP24-AS1				FSTL3
UBE2H		NOP56				FURIN
HNRNPK		SERPINA1				GAB1
PTOV1		LMAN2				GAB2
KLK6		POP7				GAS7
GLO1		PAPOLA				GATA6
UBC		COA6				GID4
SYPL1		PGLS				GPHN
EFHD2		DTD1				GRM3
RHOD		SDF2L1				GTF2I
EMC10		UBE2N				H1-5
RPSA		NIFK				H2BC8
C19orf48		IDH2				H4C9
PGRMC1		APIP				HERPUD1
HES6		EIF5A				HEY1
HDLBP		CLDN2				HIP1
RNF114		AP2S1				HIRA
SPTBN1		F11R				HLA-C
KLF2		FASN				HLF
SQSTM1		COMMD7				HOXA11
UBE2C		HEXB				HOXA13
JOSD2		METTL9				HOXA9
SUGT1		PROM1				HOXC11
PSMD13		ILF2				HOXC13
EIF4B		CUTA				HOXD11
UFM1		LSM2				HOXD13
CSNK1A1		STK24				HSP90AA1
DNTTIP1		ATF4				HSP90AB1
DNPH1		IRAK1				IGH
KHDRBS1		EIF3D				IGK
CAP1		NAMPT				IGL
PSENEN		MZT1				IL21R
PSMA2		PSMA4				IL3
TAX1BP1		APOA1BP				IL6ST
CCDC124		LEMD1				ITK
SLC12A2		DBI				KBTBD4
PSMD11		DCAF13				KDSR
PSMC4		CISD2				KIF5B
PRPF40A		PARD6B				KLF5
UBXN1		MRPL11				KSR2
TINAGL1		MMADHC				LASP1
NBEAL1		PSMA3				LPP
PHF14		CLPP				LTB
HTATIP2		RP11-1143G9.4				LTK
SLC52A2		KARS				LYL1
ADAR		LGR5				MAD2L2
IER5		NBL1				MAP3K7
CETN2		GSPT1				MEF2C
NONO		RALY				MERTK
ZCRB1		VMA21				MGAM
NCOA7		TSPO				MKI67
UBE2D2		RALA				MLF1
EPS8		HBEGF				MLLT6
TMED4		MKI67				MN1
ADAM9		NBEAL1				MOB3B
SDCBP		BRK1				MPEG1
YIPF3		EEF1E1				MRTFA
C20orf27		PSME2				MSN
TRIM28		PPIB				MUC1
HNRNPF		POLR2J				MYH9
YWHAG		NME2				NADK
2024-09-02		CNIH1				NCOA2
PNPLA2		ZC3H15				NDRG1
DPM1		PSMD8				NFE2
EIF3D		FAM84B				NFKB2
FAM50A		CETN2				NIN
STUB1		KRT18				NRG1
PSMB9		TAP1				NUMA1
SERBP1		FAU				NUTM2A
TPM3		BIRC5				PAFAH1B2
SRM		EXOSC5				PAX3
MYC		NTMT1				PAX7
PRMT1		SNHG15				PAX8
UBE2N		RNF187				PBX1
CLPP		TNNC2				PCM1
PRKCSH		SORD				PDE4DIP
DAZAP2		KIF5B				PDK1
POLD2		CXADR				PDS5B
FIBP		FKBP11				PER1
MPLKIP		MRPS33				PGBD5
MRPL4		ZFAND1				PICALM
CXCL2		UFD1L				PIGA
LINC00152		TIMM17A				PLAG1
SHISA5		DCUN1D5				PML
RPA3		MRPL37				POU2AF1
ATP6AP1		UNC93B1				PPP2R2A
PAIP1		RHOD				PRDM16
DYNLT3		SUMO1				PRKACA
AC013461.1		C1orf43				PRRX1
GPI		RNF128				PSIP1
TMPRSS4		DDRGK1				PTPN1
SH3GLB1		MFI2				PTPN13
EIF3F		THOC7				PTPRO
GGCT		GALNT1				QKI
MRPS34		SND1				RABEP1
CD320		ATP5D				RAP1GDS1
ERBB3		C14orf1				RELN
TRIB3		TCP1				REST
PRSS23		S100A14				RHOH
LSM2		MTCH2				RNF213
PSMA5		LSR				ROBO1
GSPT1		PGD				RPL22
ACTN1		EMC6				RPL5
TFF3		PVT1				RPN1
FBL		NUDT21				RSPO2
HSD17B10		CYP2S1				SAMHD1
TOP1		ERH				SCG5
GID8		MGST1				SDC4
METTL9		TOMM5				SERPINB3
UBE2F		FAM136A				SERPINB4
BAIAP2		DNTTIP1				SETD1A
CREG1		FAM195A				SETD1B
PTBP1		ZCRB1				SETD3
BAMBI		UBA2				SETD4
SOD2		SERBP1				SETD5
METAP2		EIF2A				SETD6
PLEK2		PRR7				SETD7
S100A2		DDOST				SETDB2
EMP1		EIF3G				SH3GL1
EPSTI1		YIF1A				SLC34A2
ABHD12		MRPS23				SLFN11
CAPN1		FAM207A				SMARCA2
MLF2		MRPL12				SMG1
MTIF3		PSMB4				SOCS3
POLR2C		NOLC1				SP140
AGRN		PSAT1				SPRTN
SLC6A8		GALNT6				SRSF3
NOB1						SSX1
CDH1						SSX2
MCTS1						SSX4
NOL7						STAG1
ATG101						TAF15
MT-CO2						TAL2
RHOB						TET3
SERINC2						TFG
KRT80						TNFRSF17
MFSD10						TPM3
SLC25A5						TPM4
RAD23B						TRA
CCT2						TRB
SSR1						TRD
RRAS						TRG
PLSCR1						TRIM24
JUND						TRIM27
CXCL3						TRIP11
TRAPPC3						TRIP13
CLNS1A						USP6
NCBP2						VAV1
FAT1						VAV2
2024-09-09						WIF1
EPB41L2						XPC
ITPA						ZBTB16
MAP3K13						ZBTB7A
CLDN1						ZMYM2
RNPS1						ZMYM3
HSPA9						ZNF217
MCL1						ZNF384
DCTD						ZNF521
PSMF1						ZNF703
PRRC2C						ZNRF3
F11R						ACSL3
ARRDC1						ACSL6
LYPLA1						ACTB
ZYX						ACVR2A
RALY						ADGRA2
RNF128						ADHFE1
EBNA1BP2						AFF3
TCEA1						AJUBA
UCHL3						ALDH1L2
GCSH						ALDH2
DGUOK						APH1A
CAPZA2						APOBEC3B
AZIN1						ASMTL
EPHA2						ASPSCR1
PSMG1						ATG5
NME4						ATP2B3
RNH1						ATRIP
HAX1						BAALC
HEXB						BAX
FIS1						BCL9L
RPLP0						BTLA
LAPTM4B						BUB1B
LRRC59						CBLB
TMEM248						CBLC
EIF3K						CCDC6
MFI2						CCN6
DPM2						CCNB1IP1
RNF149						CCNB3
TIMM10						CCT6B
ATP2A2						CD19
PITX1						CD36
ITGB1BP1						CDH2
TAPBP						CDH4
RBMX						CHCHD7
MTPN						CHIC2
ZKSCAN1						CHN1
SNRNP70						CHTF8
GPCPD1						CILK1
SLC1A5						CKS1B
CEBPG						CLIP1
C1orf122						CLP1
PLOD3						CNBP
PSMG3						CNOT3
DDR1						CPS1
CNPY3						CRTC1
MRPL3						CRTC3
PSMC2						CSF1
CDV3						CYP17A1
PLEC						DAZAP1
HNRNPU						DCTN1
TAP1						DDB2
ZFAND5						DDR1
COL17A1						DDX4
AP3D1						DDX41
ZNF703						DKK1
THOC2						DKK2
UBE2A						DKK3
MALSU1						DKK4
UXT						DPYD
EIF3B						DUSP2
ACTR3						DUSP9
DARS						ECSIT
ZNRD1						EIF2B1
IGBP1						ELP2
CAPN2						EPHB4
SUN1						ETS1
GRSF1						EXOSC6
XRN2						EXT2
MRPL32						FAF1
BTF3L4						FANCM
EIF4H						FAT4
PTPN12						FBXO31
IFNGR2						FBXW2
CAPZA1						FGF12
GGH						FIP1L1
H2AFJ						FLYWCH1
ILF3						FNBP1
YY1						FOLH1
LMTK3						FOXN4
SPG21						FRS2
CYP3A5						FSTL1
GTF2F2						FZR1
KCNN4						GABRA6
DENR						GADD45B
SULT2B1						GATA4
ARMC10						GMPS
PCNP						GOLGA5
MEA1						GOPC
ILF2						GPC3
EFNA1						GTSE1
CYCS						H3C15
LPGAT1						H3P6
EIF5						H4C6
TPD52L2						HDAC2
LENG8						HNF1B
ENC1						HNRNPA2B1
ANKRD10						HOOK3
SLCO4A1						HOXA3
DNAJC19						HSD17B2
NIFK						HSD3B1
TRIM31						HTATIP2
CDC34						ID1
NFE2L3						IFNAR1
NUDT21						IKBKB
UBA1						IKZF2
DDX3X						IL2
NDFIP2						ING1
MOB1A						INPP5D
DDX18						INTS6
RPS26						IQGAP1
DDOST						IRF2
BRD4						IRS4
DAP3						ITPKB
ARL4A						JAZF1
RHBDD2						KAT6B
RND3						KAT7
EIF4G1						KCNJ5
RUVBL2						KDM2B
THOC7						KDM4C
ACBD3						KDM5D
ALG5						KEL
RBBP7						KLF2
LTBR						KLF3
LACTB2						KLF6
CLDN2						KLK2
CAST						KNL1
TMEM63A						KTN1
MPZL1						LARP4B
MAF1						LCP1
HSF1						LGR5
PMAIP1						LIFR
DEDD2						LMNA
PPP1R11						LRIG3
CRNDE						LRP5
EFNB1						LRP6
SERPINE2						LRRK2
STMN1						MAGED1
CYP2S1						MAL2
ITGA6						MAML2
GARS						MAP3K6
MIR4435-2HG						MAP4K4
IMP4						MBD4
IER3						MBD6
DNAJC2						MDS2
ITGA2						MEF2D
NOP58						MIB1
PYGB						MIDEAS
SFPQ						MKNK1
YDJC						MLH3
MFF						MLLT11
MRPL37						MNX1
VCP						MS4A1
HSPBP1						MTCP1
MUC3A						MYBL1
DNAJC3						MYO18A
HILPDA						MYO5A
SND1						NAB2
PPP1CC						NACA
DNPEP						NBEAP1
MAGOH						NCOA1
ALG3						NCOA4
PDCD2						NFATC2
MRPL9						NFIB
FAM49B						NFKBIE
UBE2R2						NOD1
ZNF524						NONO
SSRP1						NUTM2B
SIGMAR1						OLIG2
SOX4						OMD
PPP1R2						ONECUT2
DAZAP1						PAG1
TXNDC12						PAK3
TMEM41A						PARP2
NXT1						PARP3
FAM83H						PASK
BAG1						PATZ1
MACROD1						PC
CHCHD7						PCLO
TWF1						PCSK7
KRT23						PDCD11
FAM210B						PHF1
SNRPC						PHF19
APH1A						PHLPP1
EXOSC4						PHLPP2
WTAP						PIK3C2B
UBQLN1						POLG
CAPRIN1						POLQ
STAU1						POU3F2
MAPRE1						POU3F4
2024-09-07						POU5F1
SERINC3						PPFIBP1
MET						PPP1CB
ARL5A						PRCC
GMDS						PRF1
APMAP						PRKDC
STT3B						PRPF8
DESI1						PRSS1
CDK4						PRSS8
PRSS22						PSMB2
ADIPOR1						PTK6
IRAK1						PTK7
TGIF1						PTPN14
CCNL1						PTPN6
NELFCD						PTPRB
TOMM40						PTPRC
NT5C3A						PTPRK
TIMM17B						PUM1
PUF60						RAD17
CRACR2B						RALGDS
BAIAP2L1						RANBP2
TUSC2						RASGEF1A
DUSP23						REV3L
DCUN1D5						RMI2
MANBAL						RNASEH2A
TMCO3						RNASEH2B
GPR35						RNF217-AS1
CUL4A						RPL10
ETS2						RSPO3
RAB22A						RUNX2
HSPA4						S1PR2
SMARCA4						SALL4
PTBP3						SBDS
CFLAR						SEC31A
CEMIP						SEPTIN5
BAX						SEPTIN6
ZDHHC3						SEPTIN9
SUPT5H						SERP2
RBM42						SF3B2
MAP2K3						SFPQ
PAK2						SFRP1
PARP1						SFRP2
CSNK2A1						SFRP4
ERRFI1						SIX1
TNFRSF21						SLC1A2
NELFE						SLC45A3
PABPC4						SLC9A3R1
FKBP9						SLIT2
YKT6						SMARCA1
UBR4						SNCAIP
TAF10						SND1
EPRS						SNX29
TIMM50						SOCS2
AHR						SOX10
SLC39A1						SQSTM1
PIGT						SS18L1
MACF1						STAT1
PLIN3						STAT2
UBE2E3						STAT4
LIMS1						STIL
CMTM6						STRN
HPRT1						SZT2
WIPI2						TAF1
EIF2AK1						TCEA1
SRPK1						TCF12
ATRX						TCL1B
AIDA						TEC
TSPAN13						TERC
SBDS						TFEB
NSFL1C						TFPT
MACC1						TFRC
BCL2L12						TIGAR
TOR1AIP2						TIPARP
NFAT5						TLE1
EPN1						TLE2
ADSS						TLE3
MLXIPL						TLE4
JAK1						TLL2
VASP						TMEM30A
VOPP1						TMSB4XP8
ABHD11						TNFRSF11A
TMEM106B						TNFSF13
MZT1						TONSL
TPR						TPR
IMPDH2						TRIB3
C7orf50						TRIM33
TTYH3						TRRAP
IPO7						TTL
IFRD1						TUSC3
CMTM8						TYRO3
PPP2R1A						UBE2A
NKAP						WAS
SNHG15						WDCP
SLC12A7						WDR90
GTPBP4						WRN
PSMD2						WWP1
DUSP6						XPA
C1GALT1						XRCC1
FLNA						YPEL5
TM9SF2						YWHAE
OGFR						YY1
TRIB1						YY1AP1
NOSIP						ZBTB20
NIT2						ZFP36L1
BLCAP						ZFP36L2
ENTPD6						ZNF24
LRRC8A						ZNF331
SLC9A3R2						ZNF750
ADGRG1
CTNNBIP1
VMA21
ARID4B
COA1
ADAM15
URI1
MCUR1
BIK
EMD
PROM1
DKC1
TOMM5
OGT
ICA1
OCLN
MYH9
TRAF4
INPP1
PRPF6
DR1
USF2
C1orf106
LAMC2
ADGRE5
OSER1
LDLR
GRAMD1A
MAPKAPK2
CSDE1
PRR7
GOLPH3
ACOT7
PSMG4
ARF5
DAPK3
BROX
RAB4A
HDAC2
R3HDM4
AXIN2
B4GALT5
IPO5
RNF43
ZNF90
RAE1
TPGS1
ANAPC5
VSNL1
PQBP1
BOP1
CDK16
CLDN4
FUNDC2
PPIF
LSM14A
NOLC1
KLF6
CDCA7
ARL5B
CYTH2
DDX27
RBM3
SAMD4B
USP9X
GJB3
KPNA4
B4GALT1
WEE1
MRPS35
DLGAP4
VCL
EXOSC5
TJP1
SPNS2
UBE2D1
BBC3
ELF1
WASF2
TES
CMIP
RPL17
ZDHHC9
ADAP1
CAPN8
NTHL1
DCAF13
COX19
IFRD2
BZW2
HMGB3
TMEM183A
RAB3IP
RB1CC1
MGAT5
ACBD6
